# Supplementary material for: The Contribution of Thai Fisheries to Sustainable Seafood Consumption: National Trends and Future Projections
Source: Foods. 2021 Apr 17;10(4):880. doi: 10.3390/foods10040880 (PMC8073281; doi:10.3390/foods10040880)
Supplement: Supplementary file 1 [file foods-10-00880-s001.zip]

Archive with 1 entries (1 files):
- foods-1156383-supplementary.pdf
